# Supplementary material for: Transcriptomic Signatures of Single-Suture Craniosynostosis Phenotypes
Source: Int J Mol Sci. 2023 Mar 10;24(6):5353. doi: 10.3390/ijms24065353 (PMC10049207; doi:10.3390/ijms24065353)
Supplement: Supplementary file 1 [file ijms-24-05353-s001.zip]

Archive with 2 entries (2 files):
- ijms-2257463-supplementary Figures S1 and S2.pdf
- Supplemental Table S1.xlsx
