# Supplementary material for: Transcriptomic Signatures of Single-Suture Craniosynostosis Phenotypes
Source: Int J Mol Sci. 2023 Mar 10;24(6):5353. doi: 10.3390/ijms24065353 (PMC10049207; doi:10.3390/ijms24065353)
Supplement: Supplementary file 1 [file ijms-24-05353-s001.zip › Supplemental Table S1.xlsx]

## Sheet: Supplemental Table 1
Supplemental Table 1: Table of DEGs (FDR<0.05) for Metopic, Sagittal, Lambdoid, and Coronal craniosynostosis phenotypes in the primary, male-stratified, and female stratified models with log fold changes, FDR values, and logCPM gene expression.
Gene	Combined Model (N=473)									Male Model (N=318)									Female Model (N=155)
	LogCPM	Coronal		Lambdoid		Metopic		Sagittal		LogCPM	Coronal		Lambdoid		Metopic		Sagittal		LogCPM	Coronal		Lambdoid		Metopic		Sagittal
		logFC	FDR	logFC	FDR	logFC	FDR	logFC	FDR		logFC	FDR	logFC	FDR	logFC	FDR	logFC	FDR		logFC	FDR	logFC	FDR	logFC	FDR	logFC	FDR
MMP11	3.0281	-0.428686	0.000198549	-	-	-0.356334	0.000634804	-0.241097	0.00484682	3.06347	-	-	-	-	-0.362629	0.00633023	-0.243913	0.049443	2.95552	-0.582084	0.0400259	-	-	-	-	-	-
PDPN	0.457147	0.96037	0.00109876	1.11589	0.0204785	-	-	0.964654	2.54717e-05	0.425796	-	-	-	-	-	-	-	-	0.521468	-	-	-	-	-	-	-	-
BMP6	0.742274	0.681395	0.00162672	-	-	0.545847	0.00893236	0.65071	9.77042e-05	0.683525	-	-	-	-	0.59563	0.0151907	0.745081	0.000118596	0.862804	-	-	-	-	-	-	-	-
EN1	3.09135	0.425518	0.00162672	-	-	0.333561	0.0109052	0.313425	0.00485965	3.0664	-	-	-	-	0.444589	0.0089493	0.364598	0.0359772	3.14255	-	-	-	-	-	-	-	-
DSE	6.32653	0.138082	0.00162672	-	-	-	-	-	-	6.30856	-	-	-	-	-	-	-	-	6.3634	-	-	-	-	-	-	-	-
MMP28	0.0981784	-0.604405	0.00287577	-	-	-	-	-0.396883	0.00485965	0.154314	-0.787635	0.0287897	-	-	-	-	-0.529341	0.00114469	-0.0169909	-	-	-	-	-	-	-	-
PPL	-1.2147	0.853836	0.00287577	-	-	0.813931	0.00278313	0.804956	0.000178459	-1.31951	-	-	-	-	-	-	-	-	-0.999665	-	-	-	-	-	-	-	-
SLC2A8	-0.593481	-0.720132	0.00501196	-	-	-0.560649	0.0282564	-	-	-0.700288	-1.52811	0.0027818	-	-	-0.842105	0.0104972	-0.650671	0.0486537	-0.374353	-	-	-	-	-	-	-	-
DOCK3	0.225931	-0.55798	0.00603079	-	-	-0.433761	0.0272717	-0.457416	0.00259973	0.158936	-	-	-	-	-0.51281	0.0365341	-	-	0.363378	-	-	-	-	-	-	-	-
CHSY3	4.18849	-0.238709	0.00468829	-	-	-0.274851	2.6376e-05	-	-	4.22513	-	-	-	-	-0.249378	0.00468944	-	-	4.11331	-	-	-	-	-	-	-	-
DHCR24	6.24239	0.222803	0.00452467	-	-	0.201136	0.00393565	-	-	6.21601	-	-	-	-	-	-	-	-	6.2965	-	-	-	-	-	-	-	-
MAB21L2	1.43111	-1.21862	0.00744231	-	-	-0.965243	0.0282564	-	-	1.57021	-	-	-	-	-1.27101	0.0155803	-	-	1.14573	-	-	-	-	-	-	-	-
NRN1	-2.83626	-1.60227	0.00452467	-	-	-1.21791	0.0158334	-1.44556	0.000178459	-2.87385	-	-	-	-	-1.65899	0.00633023	-1.53397	0.00628783	-2.75914	-	-	-	-	-	-	-	-
EMILIN1	7.55633	0.130957	0.00517426	-	-	0.103763	0.02204	-	-	7.53215	-	-	-	-	-	-	-	-	7.60596	-	-	-	-	-	-	-	-
STEAP4	-3.5931	-1.33465	0.00452467	-	-	-	-	-	-	-3.64675	-	-	-	-	-	-	-	-	-3.48302	-	-	-	-	-	-	-	-
GAS6	8.45726	0.249621	0.00603079	-	-	0.221872	0.00745821	0.163062	0.039249	8.43278	-	-	-	-	0.245246	0.0135699	-	-	8.50749	-	-	-	-	-	-	-	-
PRELP	0.821613	-0.419896	0.0113199	-	-	-	-	-	-	0.740728	-	-	-	-	-	-	-	-	0.987556	-	-	-	-	-	-	-	-
BICC1	5.80573	0.173837	0.00744231	-	-	-	-	0.143102	0.00442306	5.7655	-	-	-	-	-	-	-	-	5.88828	-	-	-	-	-	-	-	-
PRSS12	6.02323	0.288593	0.00744231	-	-	0.234878	0.02204	-	-	5.99802	-	-	-	-	-	-	-	-	6.07497	-	-	-	-	-	-	-	-
LGR5	-0.579875	-0.941774	0.0119929	-	-	-0.944188	0.0107163	-	-	-0.531682	-	-	-	-	-	-	-	-	-0.678748	-	-	-	-	-	-	-	-
INA	-0.396562	-0.596376	0.0119929	-	-	-0.512374	0.0109052	-	-	-0.362909	-	-	-	-	-	-	-	-	-0.465606	-	-	-	-	-	-	-	-
CHRDL1	-1.88337	0.921881	0.0119929	-	-	-	-	-	-	-2.13517	-	-	-	-	-	-	-	-	-1.36677	-	-	-	-	-	-	-	-
DPYD	4.46064	0.197247	0.00935165	-	-	-	-	0.139227	0.0358804	4.42134	-	-	-	-	-	-	-	-	4.54126	-	-	-	-	-	-	-	-
CCDC3	0.22128	-1.17681	0.0119929	-	-	-	-	-	-	0.383821	-	-	-	-	-	-	-	-	-0.112191	-	-	-	-	-	-	-	-
MGARP	1.54956	0.447322	0.0119929	-	-	0.489335	0.00152091	-	-	1.47609	-	-	-	-	0.449094	0.026261	-	-	1.70028	-	-	-	-	-	-	-	-
ROBO2	0.391875	-0.865886	0.0124365	-	-	-	-	-	-	0.428126	-	-	-	-	-	-	-	-	0.317504	-	-	-	-	-	-	-	-
SVEP1	4.10934	0.40791	0.0113199	-	-	-	-	0.370423	0.00198758	4.05858	-	-	-	-	-	-	0.426868	0.00688771	4.21349	-	-	-	-	-	-	-	-
GPR156	-1.08378	0.5931	0.0119929	-	-	0.484323	0.0349541	0.46836	0.01216	-0.998626	-	-	-	-	0.565385	0.0442688	0.509956	0.0486537	-1.25847	-	-	-	-	-	-	-	-
YPEL1	0.19035	-0.34733	0.0140495	-	-	-	-	-	-	0.193024	-	-	-	-	-	-	-	-	0.184863	-	-	-	-	-	-	-	-
IL15RA	-0.0832313	0.455782	0.014203	-	-	-	-	-	-	-0.0896364	-	-	-	-	-	-	-	-	-0.0700904	-	-	-	-	-	-	-	-
CXCL8	0.612228	-0.60365	0.0140495	-	-	-	-	-	-	0.619531	-	-	-	-	-	-	-	-	0.597246	-	-	-	-	-	-	-	-
ABI1	5.87836	-0.0651187	0.0113199	-	-	-0.0586291	0.0109052	-0.0464604	0.029253	5.879	-	-	-	-	-	-	-	-	5.87705	-	-	-	-	-	-	-	-
REPIN1	4.20325	0.100032	0.0119929	-	-	-	-	-	-	4.2082	-	-	-	-	-	-	-	-	4.1931	-	-	-	-	-	-	-	-
NPIPB6	-1.45469	-0.501934	0.0140495	-	-	-	-	-0.367879	0.0227552	-1.45979	-	-	-	-	-	-	-	-	-1.44424	-	-	-	-	-	-	-	-
KIAA1755	4.93941	-0.352516	0.0119929	-	-	-	-	-	-	5.0216	-	-	-	-	-	-	-	-	4.77079	-	-	-	-	-	-	-	-
OCLN	1.08721	-0.456247	0.0171491	-	-	-	-	-	-	1.13503	-	-	-	-	-	-	-	-	0.989098	-	-	-	-	-	-	-	-
NRK	-1.13084	0.716028	0.0186321	-	-	-	-	-	-	-1.01879	-	-	-	-	-	-	-	-	-1.36073	-	-	-	-	-	-	-	-
CPPED1	4.05373	-0.176984	0.0138489	-	-	-0.167393	0.00893236	-	-	4.05729	-	-	-	-	-	-	-	-	4.04642	-	-	-	-	-	-	-	-
MCF2L	-3.3751	-1.43709	0.0119929	-	-	-1.74736	0.000152117	-	-	-3.41528	-	-	-	-	-1.72472	0.00867969	-	-	-3.29266	-	-	-	-	-	-	-	-
COLGALT2	2.21128	0.300607	0.0171491	-	-	-	-	-	-	2.25638	-	-	-	-	-	-	-	-	2.11876	-	-	-	-	-	-	-	-
NEDD4	6.46384	0.128854	0.0119929	-	-	-	-	-	-	6.4251	-	-	-	-	-	-	-	-	6.54331	-	-	-	-	-	-	-	-
OLR1	-1.22496	1.15873	0.021403	-	-	-	-	-	-	-1.07725	-	-	-	-	-	-	-	-	-1.528	-	-	-	-	-	-	-	-
ATP11A	4.44056	0.139413	0.0138489	-	-	-	-	-	-	4.41383	-	-	-	-	-	-	-	-	4.49538	-	-	-	-	-	-	-	-
ATP2C1	7.68452	0.079539	0.0120057	-	-	-	-	-	-	7.68576	0.131052	0.00918527	-	-	0.102981	0.0020883	-	-	7.68199	-	-	-	-	-	-	-	-
MID1	4.82	0.241126	0.0138489	-	-	-	-	-	-	4.75779	-	-	-	-	-	-	-	-	4.94763	-	-	-	-	-	-	-	-
PACSIN3	4.48667	0.214625	0.0140495	-	-	0.237581	0.00152091	0.172537	0.00922606	4.51578	-	-	-	-	-	-	-	-	4.42695	-	-	-	-	-	-	-	-
ADAMTSL3	1.13224	-0.609657	0.0234557	-	-	-0.542838	0.0456897	-0.595207	0.00167665	1.16144	-	-	-	-	-	-	-0.596961	0.0259942	1.07233	-	-	-	-	-	-	-	-
OSBPL1A	5.097	-0.136811	0.0143808	-	-	-	-	-	-	5.08409	-	-	-	-	-	-	-	-	5.12349	-	-	-	-	-	-	-	-
EFHD1	1.99265	-0.514639	0.0234557	-0.665571	0.0204785	-0.556157	0.00594756	-0.492533	0.000178459	2.07729	-	-	-	-	-	-	-0.479425	0.0198322	1.81901	-	-	-	-	-	-	-	-
NNT	6.27994	0.100403	0.0140495	-	-	-	-	-	-	6.27007	-	-	-	-	-	-	-	-	6.30019	-	-	-	-	-	-	-	-
ACTN2	-2.16279	0.953151	0.0234557	-	-	-	-	-	-	-2.15536	-	-	-	-	-	-	-	-	-2.17804	-	-	-	-	-	-	-	-
PAX3	-5.18134	1.63726	0.00744231	-	-	2.04331	2.6376e-05	-	-	-5.12771	-	-	-	-	1.85281	0.00633023	-	-	-5.29138	-	-	-	-	-	-	-	-
ST8SIA2	-4.49245	-1.06773	0.0135777	-	-	-1.42062	2.6376e-05	-0.965542	0.00108128	-4.53863	-	-	-	-	-1.57615	0.00150482	-1.35934	0.000118596	-4.3977	-	-	-	-	-	-	-	-
IQCA1	-0.844875	0.798283	0.0356811	-	-	-	-	-	-	-0.895969	-	-	-	-	-	-	-	-	-0.74005	-	-	-	-	-	-	-	-
WDR45	5.26021	-0.0958493	0.0175505	-	-	-0.0817428	0.0351155	-	-	5.2532	-	-	-	-	-	-	-	-	5.27461	-	-	-	-	-	-	-	-
OLFML3	6.15891	0.247078	0.0171491	-	-	0.229837	0.0204721	-	-	6.06438	-	-	-	-	0.262386	0.0366571	-	-	6.35286	-	-	-	-	-	-	-	-
CSTA	-0.559597	0.654905	0.042479	-	-	-	-	-	-	-0.542949	-	-	-	-	-	-	-	-	-0.593754	-	-	-	-	-	-	-	-
LAMA2	5.06786	-0.465667	0.021329	-	-	-	-	-	-	5.09802	-	-	-	-	-	-	-	-	5.006	-	-	-	-	-	-	-	-
CYP4X1	-3.00146	1.09863	0.0330077	-	-	-	-	-	-	-2.95174	-	-	-	-	-	-	-	-	-3.10348	-	-	-	-	-	-	-	-
CX3CL1	-0.850821	-0.647469	0.0496157	-	-	-	-	-	-	-0.780669	-	-	-	-	-	-	-0.553216	0.022649	-0.994747	-	-	-	-	-	-	-	-
PWWP3B	-4.72622	-1.33431	0.0103309	-	-	-1.11804	0.0176899	-	-	-4.57679	-	-	-	-	-	-	-	-	-5.03279	-	-	-	-	-	-	-	-
HDAC9	2.72566	-0.272589	0.0381939	-	-	-0.299366	0.0037536	-	-	2.78102	-	-	-	-	-0.29987	0.0366571	-	-	2.61209	-	-	-	-	-	-	-	-
SLC38A4	1.59958	0.36686	0.0441867	-	-	-	-	-	-	1.56977	-	-	-	-	-	-	-	-	1.66074	-	-	-	-	-	-	-	-
GATA3	-5.49819	1.3796	0.0119929	-	-	-	-	-	-	-5.70622	-	-	-	-	-	-	-	-	-5.07139	-	-	-	-	-	-	-	-
DNAJA4	2.73548	0.167534	0.0441401	-	-	0.149426	0.0456897	0.173393	0.00163912	2.79398	-	-	-	-	-	-	-	-	2.61548	-	-	-	-	-	-	-	-
SYNC	4.79209	0.106187	0.0330077	-	-	0.122157	0.00292124	0.0959708	0.00854847	4.76498	-	-	-	-	-	-	-	-	4.84771	-	-	-	-	-	-	-	-
SLC22A17	3.91032	0.178009	0.042479	-	-	0.208312	0.00278313	-	-	3.89704	-	-	-	-	-	-	-	-	3.93757	-	-	-	-	-	-	-	-
ABR	6.80158	-0.0903952	0.0318444	-	-	-	-	-	-	6.80106	-	-	-	-	-	-	-	-	6.80264	-	-	-	-	-	-	-	-
METTL5	4.64455	-0.0864206	0.0412871	-	-	-	-	-	-	4.63181	-	-	-	-	-	-	-	-	4.67069	-	-	-	-	-	-	-	-
DYNLL2	4.31787	0.0880135	0.042479	-	-	-	-	-	-	4.28722	-	-	-	-	-	-	-	-	4.38074	-	-	-	-	-	-	-	-
FAT1	9.08816	-0.142969	0.0370178	-	-	-0.152678	0.00761947	-	-	9.10676	-	-	-	-	-0.194314	0.00577139	-	-	9.05001	-	-	-	-	-	-	-	-
RIOK3	6.09756	-0.0742259	0.0464474	-	-	-	-	-	-	6.10078	-	-	-	-	-	-	-	-	6.09096	-	-	-	-	-	-	-	-
HOXB13	-4.14466	-	-	2.40083	4.90456e-07	-	-	1.3241	0.00128709	-3.86692	-	-	2.21367	0.000505283	-	-	1.22798	0.0486537	-4.71448	-	-	-	-	-	-	-	-
NFE2L3	1.22329	-	-	0.725608	3.75316e-05	-	-	-	-	1.32562	-	-	0.627409	0.0343636	-	-	-	-	1.01334	-	-	-	-	-	-	-	-
DLX1	-1.52766	-	-	-1.88607	3.75316e-05	-	-	-0.914243	0.000178459	-1.63596	-1.40365	0.0328914	-	-	-1.08256	0.0020883	-1.06233	0.000118596	-1.30546	-	-	-	-	-	-	-	-
HOXB3	-4.31056	-	-	2.21198	2.4216e-05	-	-	-	-	-4.36567	-	-	2.17192	0.00673009	-	-	-	-	-4.1975	-	-	-	-	-	-	-	-
HOXB2	-3.60045	-	-	1.91595	7.09601e-05	-	-	-	-	-3.7433	-	-	-	-	-	-	-	-	-3.30737	-	-	-	-	-	-	-	-
ODC1	7.25413	-	-	-0.167826	0.00295306	-	-	-	-	7.23905	-	-	-	-	-	-	-	-	7.28508	-	-	-	-	-	-	-	-
RBM20	-1.44546	-	-	-1.13682	0.00607353	-	-	-	-	-1.31217	-	-	-	-	-	-	-	-	-1.71891	-	-	-3.08583	1.27653e-05	-	-	-	-
HMOX1	2.93637	-	-	-0.537033	0.00607353	-	-	-	-	2.82294	-	-	-	-	-	-	-	-	3.16909	-	-	-	-	-	-	-	-
PCDH17	-5.19261	-	-	1.97481	5.81109e-05	-	-	-	-	-5.19728	-	-	2.39239	0.00013463	-	-	-	-	-5.18302	-	-	-	-	-	-	-	-
PAX1	-0.98914	-	-	-1.21234	0.0073569	-	-	-	-	-0.890545	-	-	-	-	-	-	-	-	-1.19142	-	-	-	-	-	-	-	-
PXN	6.74516	-	-	-0.133874	0.00598138	-	-	-0.0673266	0.0158571	6.7242	-	-	-	-	-	-	-	-	6.78816	-	-	-	-	-	-	-	-
CD34	-1.97469	-	-	1.08335	0.00358131	-	-	-	-	-1.98841	-	-	1.23094	0.00400127	-	-	-	-	-1.94652	-	-	-	-	-	-	-	-
DRD1	-0.608502	-	-	0.767077	0.00822862	-	-	-	-	-0.615878	-	-	-	-	-	-	-	-	-0.593369	-	-	-	-	-	-	-	-
DTD1	4.49761	-	-	-0.155342	0.00769034	-	-	-	-	4.48961	-	-	-	-	-	-	-	-	4.514	-	-	-	-	-	-	-	-
LMX1B	-1.5381	-	-	1.87261	0.0085606	-	-	1.15907	0.00854847	-1.37904	-	-	-	-	-	-	-	-	-1.86442	-	-	-	-	-	-	-	-
DLX2	-0.502334	-	-	-1.12954	0.0139877	-	-	-0.685305	0.000615476	-0.635604	-	-	-	-	-0.692212	0.0155803	-0.677142	0.0156157	-0.228915	-	-	-	-	-	-	-	-
ASPN	3.88356	-	-	0.793237	0.012138	-	-	-	-	3.98594	-	-	-	-	-	-	-	-	3.67351	-	-	-	-	-	-	-	-
MSX1	1.92797	-	-	0.557058	0.0164408	-	-	0.399625	0.00128709	1.98419	-	-	-	-	-	-	0.387093	0.0293065	1.81264	-	-	-	-	-	-	-	-
TRH	-2.2301	-	-	-2.29423	0.0140583	-	-	-	-	-2.42121	-	-	-	-	-	-	-	-	-1.83799	-	-	-	-	-	-	-	-
SHOX2	0.527279	-	-	1.57131	0.0196882	-	-	1.36177	0.000178459	0.70937	-	-	-	-	-	-	-	-	0.1537	-	-	-	-	-	-	-	-
GBP2	3.06001	-	-	0.488915	0.0161963	-	-	0.261314	0.039249	3.02715	-	-	-	-	-	-	-	-	3.12741	-	-	-	-	-	-	-	-
LRPPRC	7.2389	-	-	-0.126111	0.014026	-	-	-	-	7.2316	-	-	-	-	-	-	-	-	7.25386	-	-	-	-	-	-	-	-
MYH13	-4.3967	-	-	1.7104	0.00598138	-	-	-	-	-4.2764	-	-	-	-	-	-	-	-	-4.64352	-	-	-	-	-	-	-	-
CACNA1H	1.56797	-	-	-0.697736	0.028402	-	-	-0.385641	0.0227552	1.63116	-	-	-	-	-	-	-	-	1.43835	-	-	-	-	-	-	-	-
BRINP1	0.488288	-	-	0.898357	0.0384953	0.667332	0.0150772	0.623323	0.0137402	0.34679	-	-	-	-	0.700073	0.0118081	-	-	0.778587	-	-	-	-	-	-	-	-
TRIM9	-1.23019	-	-	-1.0696	0.031517	-	-	-	-	-1.21095	-	-	-1.35481	0.0458793	-	-	-0.678286	0.0419134	-1.26965	-	-	-	-	-	-	-	-
ACVRL1	0.165041	-	-	0.642167	0.0430707	-	-	-	-	0.132734	-	-	-	-	-	-	-	-	0.231322	-	-	-	-	-	-	-	-
SERPING1	3.75505	-	-	0.54573	0.0384953	-	-	0.402464	0.00274413	3.72776	-	-	-	-	-	-	0.444633	0.0259942	3.81105	-	-	-	-	-	-	-	-
RPS19BP1	4.41122	-	-	0.134963	0.0384953	-	-	-	-	4.40772	-	-	-	-	-	-	-	-	4.41839	-	-	-	-	-	-	-	-
PTP4A1	7.11265	-	-	-0.126652	0.0424952	-	-	-	-	7.11552	-	-	-	-	-	-	-	-	7.10676	-	-	-	-	-	-	-	-
XIRP1	-2.94987	-	-	-1.21905	0.0295944	-	-	-	-	-2.90289	-	-	-	-	-	-	-	-	-3.04624	-	-	-	-	-	-	-	-
FAM180A	1.49817	-	-	-	-	-0.447844	0.00152091	-	-	1.41854	-	-	-	-	-	-	-	-	1.66155	-	-	-	-	-	-	-	-
NR3C2	-0.768864	-	-	-	-	-0.60061	0.0035475	-	-	-0.792172	-	-	-	-	-	-	-	-	-0.721044	-1.22494	0.000798957	-	-	-1.23	0.0158939	-	-
IRS2	3.10696	-	-	-	-	-0.36139	0.0035475	-0.31179	0.00198758	3.09071	-	-	-	-	-0.387889	0.0104972	-	-	3.14029	-	-	-	-	-	-	-	-
C5AR2	-2.75107	-	-	-	-	-0.925878	0.00278313	-	-	-2.7853	-	-	-	-	-1.09485	0.0020883	-	-	-2.68085	-	-	-	-	-	-	-	-
CLMN	-0.851955	-	-	-	-	0.592217	0.0065531	-	-	-0.754678	-	-	-	-	-	-	-	-	-1.05153	-	-	-	-	-	-	-	-
UBE2E3	5.60417	-	-	-	-	-0.100917	0.00393565	-	-	5.59322	-	-	-	-	-0.117161	0.00577139	-	-	5.62663	-	-	-	-	-	-	-	-
PTH1R	-2.24849	-	-	-	-	-0.888346	0.00615606	-	-	-2.37031	-	-	-	-	-	-	-	-	-1.99857	-	-	-	-	-	-	-	-
CAVIN4	0.474367	-	-	-	-	-0.45293	0.00761947	-	-	0.410802	-	-	-	-	-	-	-	-	0.604779	-	-	-	-	-	-	-	-
IL1B	-0.62155	-	-	-	-	-0.648593	0.00805295	-0.48606	0.0135567	-0.573451	-	-	-	-	-	-	-	-	-0.720229	-	-	-	-	-	-	-	-
ARHGAP22	4.21349	-	-	-	-	0.193931	0.00594756	-	-	4.21034	-	-	-	-	-	-	-	-	4.21996	-	-	-	-	-	-	-	-
F2R	4.6493	-	-	-	-	-0.297088	0.00594756	-0.262228	0.00370859	4.62039	-	-	-	-	-0.376889	0.0084972	-	-	4.70861	-	-	-	-	-	-	-	-
PLPPR4	2.82786	-	-	-	-	-0.490099	0.00761947	-	-	2.84294	-	-	-	-	-	-	-	-	2.79693	-	-	-	-	-	-	-	-
TFAP2A	-0.409619	-	-	-	-	1.08583	0.0109052	-	-	-0.478391	-	-	-	-	-	-	-	-	-0.268528	-	-	-	-	-	-	-	-
SYT1	0.586678	-	-	-	-	-0.619639	0.0109052	-	-	0.58673	-	-	-	-	-0.67306	0.0178287	-	-	0.586573	-	-	-	-	-	-	-	-
MOB3B	-3.49385	-	-	-	-	-0.986649	0.00761947	-	-	-3.49172	-	-	-	-	-	-	-0.833191	0.00421279	-3.49823	-	-	-	-	-	-	-	-
LGALS3BP	7.01194	-	-	-	-	0.201625	0.00831481	-	-	7.05933	-	-	-	-	0.240983	0.010738	-	-	6.91472	-	-	-	-	-	-	-	-
LYVE1	-1.69811	-	-	-	-	-0.657236	0.0158334	-	-	-1.65183	-	-	-	-	-	-	-	-	-1.79306	-	-	-	-	-	-	-	-
CLMP	6.10921	-	-	-	-	0.176826	0.00893236	-	-	6.06222	-	-	-	-	0.203431	0.016955	-	-	6.20562	-	-	-	-	-	-	-	-
RARA	4.8992	-	-	-	-	0.112797	0.0109052	-	-	4.90757	-	-	-	-	0.119841	0.0290813	-	-	4.88204	-	-	-	-	-	-	-	-
EPHB6	0.169467	-	-	-	-	0.627508	0.02204	-	-	0.145498	-	-	-	-	-	-	-	-	0.218641	-	-	-	-	-	-	-	-
ATF7IP2	-0.297876	-	-	-	-	0.547998	0.02204	-	-	-0.358018	-	-	-	-	-	-	-	-	-0.174487	-	-	-	-	-	-	-	-
SALL2	1.54859	-	-	-	-	0.205709	0.02204	-	-	1.62216	-	-	-	-	-	-	-	-	1.39766	-	-	-	-	-	-	-	-
PELI2	1.26526	-	-	-	-	-0.343615	0.02204	-	-	1.27984	-	-	-	-	-0.512067	0.0020883	-	-	1.23536	-	-	-	-	-	-	-	-
ISYNA1	3.79202	-	-	-	-	-0.216827	0.0172426	-	-	3.88813	-	-	-	-	-	-	-	-	3.59482	-	-	-	-	-	-	-	-
PKIB	0.127677	-	-	-	-	0.642504	0.0264585	-	-	0.221726	-	-	-	-	-	-	-	-	-0.065276	-	-	-	-	-	-	-	-
ABHD3	1.50251	-	-	-	-	-0.216868	0.0255767	-	-	1.48301	-	-	-	-	-	-	-	-	1.54252	-	-	-	-	-	-	-	-
HR	1.95844	-	-	-	-	0.332892	0.0248775	-	-	1.92124	-	-	-	-	-	-	-	-	2.03475	-	-	-	-	-	-	-	-
CDH18	-1.41779	-	-	-	-	-0.832429	0.0282564	-	-	-1.46183	-	-	-	-	-	-	-	-	-1.32742	-	-	-	-	-	-	-	-
CD40	-1.03898	-	-	-	-	0.734574	0.0282564	-	-	-1.06693	-	-	-	-	-	-	-	-	-0.981618	-	-	-	-	-	-	-	-
PLCD4	2.1551	-	-	-	-	0.228525	0.0265552	-	-	2.13778	-	-	-	-	-	-	-	-	2.19063	-	-	-	-	-	-	-	-
MEIS2	3.87909	-	-	-	-	-0.180786	0.02204	-	-	3.85481	-	-	-	-	-	-	-	-	3.92892	-	-	-	-	-	-	-	-
EPB41	3.16533	-	-	-	-	0.196945	0.0242056	-	-	3.1871	-	-	-	-	-	-	-	-	3.12067	-	-	-	-	-	-	-	-
SMOC2	-3.96751	-	-	-	-	-1.46627	0.02204	-	-	-3.99374	-	-	-	-	-	-	-	-	-3.91371	-	-	-	-	-	-	-	-
EFNA5	1.90612	-	-	-	-	-0.285918	0.0305315	-0.284631	0.00715427	1.87217	-	-	-	-	-0.333907	0.0298619	-0.306245	0.0321779	1.97578	-	-	-	-	-	-	-	-
BFSP1	-0.218201	-	-	-	-	-0.316458	0.0372831	-	-	-0.18019	-	-	-	-	-0.407801	0.0185545	-	-	-0.296186	-	-	-	-	-	-	-	-
ALX1	-1.16261	-	-	-	-	0.981369	0.0372831	-	-	-1.49209	-	-	-	-	1.62992	0.0020883	-	-	-0.486632	-	-	-	-	-	-	-	-
HSPB6	5.5544	-	-	-	-	-0.298961	0.02204	-	-	5.56502	-	-	-	-	-	-	-	-	5.53261	-	-	-	-	-	-	-	-
LCORL	1.7572	-	-	-	-	0.150053	0.0334628	-	-	1.72276	-	-	-	-	-	-	-	-	1.82787	-	-	-	-	-	-	-	-
DNAH11	-1.563	-	-	-	-	-0.806809	0.0363681	-	-	-1.54349	-	-	-	-	-	-	-	-	-1.60303	-	-	-	-	-	-	-	-
PLAC9	3.61213	-	-	-	-	0.278811	0.0272717	0.252137	0.0135567	3.62333	-	-	-	-	-	-	-	-	3.58914	-	-	-	-	-	-	-	-
KIAA1522	3.72508	-	-	-	-	0.184355	0.0272717	-	-	3.71774	-	-	-	-	-	-	-	-	3.74014	-	-	-	-	-	-	-	-
RASL10B	-0.58988	-	-	-	-	-0.341142	0.0423108	-	-	-0.533513	-	-	-	-	-0.450085	0.0190029	-	-	-0.705524	-	-	-	-	-	-	-	-
ICAM5	-0.36605	-	-	-	-	-0.628048	0.0428452	-	-	-0.30392	-	-	-	-	-0.929807	0.0089493	-	-	-0.493516	-	-	-	-	-	-	-	-
NFATC4	5.83133	-	-	-	-	0.112118	0.0222278	-	-	5.80343	-	-	-	-	0.122592	0.0488557	-	-	5.88858	-	-	-	-	-	-	-	-
RPP38	2.299	-	-	-	-	-0.0978255	0.0349541	-	-	2.2984	-	-	-	-	-	-	-	-	2.30025	-	-	-	-	-	-	-	-
MEIS1	2.46911	-	-	-	-	-0.272517	0.0349541	-	-	2.46746	-	-	-	-	-0.31091	0.0338042	-	-	2.47248	-	-	-	-	-	-	-	-
LITAF	4.97067	-	-	-	-	0.233439	0.0272717	-	-	4.95064	-	-	-	-	-	-	-	-	5.01177	-	-	-	-	-	-	-	-
ZFAND5	6.88649	-	-	-	-	-0.0769715	0.0248775	-0.0638848	0.039249	6.88129	-	-	-	-	-	-	-	-	6.89716	-	-	-	-	-	-	-	-
INTS12	3.77236	-	-	-	-	-0.0877997	0.0311192	-	-	3.76819	-	-	-	-	-	-	-	-	3.78092	-	-	-	-	-	-	-	-
TENM2	5.2935	-	-	-	-	0.446387	0.0290784	-	-	5.33478	-	-	-	-	0.546116	0.0346507	-	-	5.20883	-	-	-	-	-	-	-	-
TBX5	-4.83476	-	-	-	-	0.978585	0.0272717	-	-	-4.68539	-	-	-	-	-	-	-	-	-5.14121	-	-	-	-	-	-	-	-
NFIB	4.97001	-	-	-	-	0.182491	0.0305315	0.158529	0.0354643	4.96129	-	-	-	-	-	-	-	-	4.98791	-	-	-	-	-	-	-	-
MAST3	3.61749	-	-	-	-	0.122043	0.0351155	-	-	3.61657	-	-	-	-	-	-	-	-	3.61939	-	-	-	-	-	-	-	-
ULBP2	3.37982	-	-	-	-	-0.150346	0.0363681	-	-	3.38674	-	-	-	-	-	-	-	-	3.36562	-	-	-	-	-	-	-	-
LY96	2.66648	-	-	-	-	-0.198169	0.0428452	-	-	2.69414	-	-	-	-	-	-	-	-	2.60973	-	-	-	-	-	-	-	-
ZNF804A	-4.32498	-	-	-	-	-1.103	0.0334286	-	-	-4.36302	-	-	-	-	-	-	-	-	-4.24695	-	-	-	-	-	-	-	-
FNIP2	4.97671	-	-	-	-	-0.163566	0.0332611	-	-	4.99071	-	-	-	-	-0.195488	0.0338042	-	-	4.94798	-	-	-	-	-	-	-	-
RIF1	5.92543	-	-	-	-	0.0557973	0.0310198	-	-	5.91611	-	-	-	-	-	-	-	-	5.94455	-	-	-	-	-	-	-	-
PLCE1	4.56894	-	-	-	-	-0.161806	0.0350937	-	-	4.5544	-	-	-	-	-	-	-	-	4.59877	-	-	-	-	-	-	-	-
SYT16	-3.51738	-	-	-	-	-0.777655	0.0498063	-	-	-3.43565	-	-	-	-	-	-	-	-	-3.68507	-	-	-	-	-	-	-	-
CYP20A1	4.66501	-	-	-	-	0.0964871	0.0351155	-	-	4.67491	-	-	-	-	-	-	-	-	4.6447	-	-	-	-	-	-	-	-
NBPF10	6.41039	-	-	-	-	0.155423	0.0311192	-	-	6.38753	-	-	-	-	-	-	-	-	6.45729	-	-	-	-	-	-	-	-
INKA2	4.20504	-	-	-	-	0.256962	0.0402212	-	-	4.22871	-	-	-	-	-	-	-	-	4.15648	-	-	-	-	-	-	-	-
SNED1	4.23663	-	-	-	-	0.241823	0.0458561	-	-	4.09379	-	-	-	-	-	-	-	-	4.52967	-	-	-	-	-	-	-	-
SLC41A1	5.28202	-	-	-	-	0.0646499	0.0428452	-	-	5.26788	-	-	-	-	-	-	-	-	5.31102	-	-	-	-	-	-	-	-
PDGFC	5.71733	-	-	-	-	0.129593	0.0434758	-	-	5.66607	-	-	-	-	-	-	-	-	5.8225	-	-	-	-	-	-	-	-
TMEM127	5.63486	-	-	-	-	-0.0590252	0.0452707	-	-	5.62923	-	-	-	-	-	-	-	-	5.64642	-	-	-	-	-	-	-	-
ALPL	6.01805	-	-	-	-	0.52732	0.0458561	-	-	6.00313	-	-	-	-	0.653092	0.0451114	-	-	6.04866	-	-	-	-	-	-	-	-
DSTN	8.92922	-	-	-	-	-0.0821203	0.0455046	-	-	8.92563	-	-	-	-	-	-	-	-	8.93659	-	-	-	-	-	-	-	-
IRX2	-0.978499	-	-	-	-	-	-	-1.38448	2.54717e-05	-1.08861	-	-	-	-	-	-	-1.16103	0.00512429	-0.752589	-	-	-	-	-	-	-	-
OSR2	-0.488443	-	-	-	-	-	-	0.807677	0.00163912	-0.477142	-	-	-	-	-	-	-	-	-0.511627	-	-	-	-	-	-	-	-
RSRC1	3.74989	-	-	-	-	-	-	0.16734	0.00128709	3.7414	-	-	-	-	-	-	0.163783	0.0249203	3.76728	-	-	-	-	-	-	-	-
CTSZ	7.26074	-	-	-	-	-	-	0.146533	0.00122603	7.26558	-	-	-	-	-	-	-	-	7.25082	-	-	-	-	-	-	-	-
KAT2B	3.78645	-	-	-	-	-	-	0.135298	0.00198758	3.75984	-	-	-	-	-	-	-	-	3.84104	-	-	-	-	-	-	-	-
PARP10	3.91975	-	-	-	-	-	-	0.157875	0.00198758	3.92007	-	-	-	-	-	-	-	-	3.91911	-	-	-	-	-	-	-	-
PTER	2.19456	-	-	-	-	-	-	0.281593	0.00468866	2.21677	-	-	-	-	-	-	0.269487	0.0359772	2.14899	-	-	-	-	-	-	-	-
SHANK2	-0.272687	-	-	-	-	-	-	0.572235	0.0070972	-0.269268	-	-	-	-	-	-	-	-	-0.279699	-	-	-	-	-	-	-	-
MYPN	0.59518	-	-	-	-	-	-	-0.478709	0.00751	0.508187	-	-	-	-	-	-	-	-	0.773656	-	-	-	-	-	-	-	-
VCAM1	6.75865	-	-	-	-	-	-	0.527043	0.00621722	6.87736	-	-	-	-	-	-	-	-	6.51511	-	-	-	-	-	-	-	-
COL26A1	-0.991991	-	-	-	-	-	-	1.16568	0.0127117	-1.02571	-	-	-	-	-	-	-	-	-0.92282	-	-	-	-	-	-	-	-
HSPB8	2.60789	-	-	-	-	-	-	-0.347575	0.00854847	2.56915	-	-	-	-	-	-	-	-	2.68737	-	-	-	-	-	-	-	-
CCKAR	-4.38219	-	-	-	-	-	-	-1.58892	0.00484682	-4.65289	-	-	-	-	-1.71041	0.00824612	-1.5898	0.0186976	-3.8268	-	-	-	-	-	-	-	-
TBC1D12	4.4675	-	-	-	-	-	-	0.1109	0.00781742	4.49863	-	-	-	-	-	-	-	-	4.40362	-	-	-	-	-	-	-	-
ECM2	4.65146	-	-	-	-	-	-	0.240777	0.00781742	4.68597	-	-	-	-	-	-	-	-	4.58066	-	-	-	-	-	-	-	-
MAP1S	4.61868	-	-	-	-	-	-	0.114113	0.00795839	4.61003	-	-	-	-	-	-	-	-	4.63644	-	-	-	-	-	-	-	-
NPR2	5.87476	-	-	-	-	-	-	0.0761652	0.00781742	5.88785	-	-	-	-	0.0894931	0.0488282	-	-	5.84792	-	-	-	-	-	-	-	-
CYTL1	1.21394	-	-	-	-	-	-	1.02111	0.0149814	1.35791	-	-	-	-	-	-	1.20409	0.0198322	0.918562	-	-	-	-	-	-	-	-
MYCT1	-2.68623	-	-	-	-	-	-	-0.672528	0.0135567	-2.74436	-	-	-	-	-	-	-0.720343	0.0426973	-2.56698	-	-	-	-	-	-	-	-
TRPC6	-0.20474	-	-	-	-	-	-	-0.520728	0.015295	-0.177545	-	-	-	-	-	-	-0.694987	0.000378029	-0.260533	-	-	-	-	-	-	-	-
GMNC	-2.46919	-	-	-	-	-	-	0.708936	0.015295	-2.5569	-	-	-	-	-	-	-	-	-2.28924	-	-	-	-	-	-	-	-
DGKG	-1.26534	-	-	-	-	-	-	-0.442939	0.0192157	-1.31572	-	-	-	-	-	-	-	-	-1.16199	-	-	-	-	-	-	-	-
NLGN1	0.408734	-	-	-	-	-	-	-0.461687	0.0218916	0.314599	-	-	-	-	-	-	-	-	0.60186	-	-	-	-	-	-	-	-
RASGRP1	0.800479	-	-	-	-	-	-	0.312608	0.0233248	0.802772	-	-	-	-	-	-	-	-	0.795773	-	-	-	-	-	-	-	-
BRMS1	4.74288	-	-	-	-	-	-	-0.0675537	0.0135567	4.732	-	-	-	-	-	-	-0.0774738	0.0359772	4.7652	-	-	-	-	-	-	-	-
NOL3	2.6698	-	-	-	-	-	-	-0.108635	0.0192157	2.6876	-	-	-	-	-	-	-	-	2.63328	-	-	-	-	-	-	-	-
CPAMD8	-2.25733	-	-	-	-	-	-	1.20109	0.0280308	-2.23756	-	-	-	-	-	-	-	-	-2.29788	-	-	-	-	-	-	-	-
CSGALNACT1	1.03777	-	-	-	-	-	-	-0.458265	0.029158	0.917387	-	-	-	-	-	-	-	-	1.28475	-	-	-	-	-	-	-	-
AJUBA	5.93425	-	-	-	-	-	-	0.099777	0.0144703	5.93951	-	-	-	-	-	-	-	-	5.92347	-	-	-	-	-	-	-	-
NEBL	-2.51793	-	-	-	-	-	-	-0.63402	0.029158	-2.48059	-	-	-	-	-	-	-0.7745	0.0426973	-2.59455	-	-	-	-	-	-	-	-
RAP1GAP2	-0.511906	-	-	-	-	-	-	-0.641055	0.0358804	-0.62653	-	-	-	-	-	-	-	-	-0.276743	-	-	-	-	-	-	-	-
NTF3	1.36121	-	-	-	-	-	-	0.382622	0.0341857	1.39219	-	-	-	-	-	-	-	-	1.29763	-	-	-	-	-	-	-	-
SPCS3	7.18441	-	-	-	-	-	-	-0.125625	0.0157252	7.2069	-	-	-	-	-	-	-	-	7.13825	-	-	-	-	-	-	-	-
KRT86	-1.98289	-	-	-	-	-	-	0.562419	0.0359785	-1.87964	-	-	-	-	-	-	-	-	-2.19472	-	-	-	-	-	-	-	-
DOCK10	5.92964	-	-	-	-	-	-	-0.160135	0.0191696	5.87697	-	-	-	-	-	-	-	-	6.03768	-	-	-	-	-	-	-	-
STRA6	-0.306218	-	-	-	-	-	-	-0.472691	0.0418739	-0.31386	-	-	-	-	-	-	-	-	-0.290541	-	-	-	-	-	-	-	-
ADORA1	-2.06407	-	-	-	-	-	-	0.644649	0.0359417	-2.17583	-	-	-	-	-	-	-	-	-1.83478	-	-	-	-	-	-	-	-
GRB14	1.81923	-	-	-	-	-	-	-0.273403	0.0358804	1.86173	-	-	-	-	-	-	-	-	1.73203	-	-	-	-	-	-	-	-
MARK1	0.622538	-	-	-	-	-	-	-0.425427	0.0412488	0.614409	-	-	-	-	-	-	-	-	0.639216	-	-	-	-	-	-	-	-
ANKMY1	1.78266	-	-	-	-	-	-	-0.130244	0.0460901	1.77559	-	-	-	-	-	-	-	-	1.79714	-	-	-	-	-	-	-	-
PRDM16	2.29122	-	-	-	-	-	-	-0.238219	0.0412488	2.23067	-	-	-	-	-	-	-	-	2.41545	-	-	-	-	-	-	-	-
ZDHHC17	5.61992	-	-	-	-	-	-	0.0780866	0.0272578	5.63721	-	-	-	-	-	-	-	-	5.58445	-	-	-	-	-	-	-	-
COBLL1	4.14912	-	-	-	-	-	-	-0.16417	0.0358804	4.18465	-	-	-	-	-	-	-	-	4.07624	-	-	-	-	-	-	-	-
FMN1	2.44173	-	-	-	-	-	-	-0.261371	0.0495466	2.4342	-	-	-	-	-0.354932	0.0290813	-0.324974	0.0389762	2.45718	-	-	-	-	-	-	-	-
SRSF8	3.83855	-	-	-	-	-	-	-0.0730004	0.039249	3.8281	-	-	-	-	-	-	-	-	3.86001	-	-	-	-	-	-	-	-
MMP16	5.54251	-	-	-	-	-	-	-0.215479	0.0359785	5.56716	-	-	-	-	-	-	-	-	5.49192	-	-	-	-	-	-	-	-
DCBLD2	7.61479	-	-	-	-	-	-	-0.104313	0.0358804	7.58852	-	-	-	-	-	-	-	-	7.66868	-	-	-	-	-	-	-	-
ATP8B1	7.21405	-	-	-	-	-	-	0.104382	0.0359785	7.22273	-	-	-	-	-	-	-	-	7.19624	-	-	-	-	-	-	-	-
BGN	10.5265	-	-	-	-	-	-	0.110068	0.0442207	10.5711	-	-	-	-	-	-	-	-	10.4348	-	-	-	-	-	-	-	-
TNRC18	6.94213	-	-	-	-	-	-	0.0658175	0.0412488	6.93224	-	-	-	-	-	-	-	-	6.96241	-	-	-	-	-	-	-	-
HOXB4	-6.18985	-	-	-	-	-	-	-0.666745	0.0219406	-	-	-	-	-	-	-	-	-	-	-	-	-	-	-	-	-	-
LY6K	-0.684282	-	-	-	-	-	-	-	-	-0.757643	1.44597	0.00350809	-	-	-	-	-	-	-0.533774	-	-	-	-	-	-	-	-
GRIA1	-3.43379	-	-	-	-	-	-	-	-	-3.56174	-2.01466	0.00350809	-	-	-1.35159	0.0020883	-	-	-3.17127	-	-	-	-	-	-	-	-
FAP	8.04548	-	-	-	-	-	-	-	-	8.07802	-0.310449	0.028532	-	-	-0.234615	0.00731252	-	-	7.97871	-	-	-	-	-	-	-	-
CLDN11	2.2255	-	-	-	-	-	-	-	-	2.12489	0.823441	0.0377324	-	-	-	-	-	-	2.43191	-	-	-	-	-	-	-	-
CXCL6	-3.55158	-	-	-	-	-	-	-	-	-3.5712	1.43252	0.0206785	-	-	-	-	-	-	-3.51132	-	-	-	-	-	-	-	-
COMP	1.6165	-	-	-	-	-	-	-	-	1.57066	-	-	-	-	-1.22724	0.00150482	-	-	1.71055	-	-	-	-	-	-	-	-
ADGRB3	-3.58996	-	-	-	-	-	-	-	-	-3.60463	-	-	-	-	-1.52679	0.0021393	-1.07466	0.0156157	-3.55988	-	-	-	-	-	-	-	-
THBS2	11.1645	-	-	-	-	-	-	-	-	11.1765	-	-	-	-	-0.238455	0.00633023	-	-	11.1398	-	-	-	-	-	-	-	-
FXYD1	0.377462	-	-	-	-	-	-	-	-	0.402381	-	-	-	-	-0.582146	0.0104972	-	-	0.32634	-	-	-	-	-	-	-	-
OMD	-2.71752	-	-	-	-	-	-	-	-	-2.77045	-	-	-	-	-1.00241	0.0089493	-	-	-2.60892	-	-	-	-	-	-	-	-
G0S2	0.670169	-	-	-	-	-	-	-	-	0.506536	-	-	-	-	0.575027	0.0132003	-	-	1.00588	-	-	-	-	-	-	-	-
MMP19	3.84	-	-	-	-	-	-	-	-	3.85587	-	-	-	-	-0.232948	0.010738	-	-	3.80743	-	-	-	-	-	-	-	-
JADE2	3.21148	-	-	-	-	-	-	-	-	3.18164	-	-	-	-	0.227979	0.0151907	-	-	3.27269	-	-	-	-	-	-	-	-
CRLF1	5.08063	-	-	-	-	-	-	-	-	4.97639	-	-	-	-	-0.670949	0.016955	-	-	5.29449	-	-	-	-	-	-	-	-
ANKRD30B	-2.39834	-	-	-	-	-	-	-	-	-2.18769	-	-	-	-	-1.96562	0.0238372	-	-	-2.83051	-	-	-	-	-	-	-	-
FOXF2	-0.640615	-	-	-	-	-	-	-	-	-0.731519	-	-	-	-	-0.706323	0.0353954	-	-	-0.454114	-	-	-	-	-	-	-	-
AK5	2.53185	-	-	-	-	-	-	-	-	2.45679	-	-	-	-	-0.395059	0.0290813	-	-	2.68584	-	-	-	-	-	-	-	-
HAS1	1.70351	-	-	-	-	-	-	-	-	1.6165	-	-	-	-	1.02474	0.0338042	-	-	1.88202	-	-	-	-	-	-	-	-
VIT	-3.00189	-	-	-	-	-	-	-	-	-3.25719	-	-	-	-	-1.16129	0.0239163	-	-	-2.47812	-	-	-	-	-	-	-	-
MYH3	1.91306	-	-	-	-	-	-	-	-	1.92786	-	-	-	-	-0.415332	0.0346507	-	-	1.8827	-	-	-	-	-	-	-	-
JAKMIP2	-2.80152	-	-	-	-	-	-	-	-	-2.86611	-	-	-	-	-1.28003	0.0238372	-	-	-2.669	-	-	-	-	-	-	-	-
PENK	2.11562	-	-	-	-	-	-	-	-	1.87665	-	-	-	-	-0.95091	0.0328167	-	-	2.60589	-	-	-	-	-	-	-	-
TEK	3.19938	-	-	-	-	-	-	-	-	3.1892	-	-	-	-	-0.484167	0.0338042	-	-	3.22027	-	-	-	-	-	-	-	-
VSTM4	4.7432	-	-	-	-	-	-	-	-	4.71881	-	-	-	-	0.167836	0.0337003	-	-	4.79323	-	-	-	-	-	-	-	-
ZNF45	3.47327	-	-	-	-	-	-	-	-	3.47612	-	-	-	-	0.10637	0.0451114	-	-	3.46742	-	-	-	-	-	-	-	-
BMERB1	5.10715	-	-	-	-	-	-	-	-	5.07281	-	-	-	-	-0.18282	0.0396086	-	-	5.17762	-	-	-	-	-	-	-	-
IRX1	-3.98685	-	-	-	-	-	-	-	-	-4.19164	-	-	-	-	-1.09093	0.0466027	-	-	-3.56672	-	-	-	-	-	-	-	-
SSU72	5.79145	-	-	-	-	-	-	-	-	5.79637	-	-	-	-	0.0657731	0.0481166	-	-	5.78135	-	-	-	-	-	-	-	-
NEIL3	0.436085	-	-	-	-	-	-	-	-	0.308229	-	-	-	-	-	-	0.280063	0.0273504	0.698394	-	-	-	-	-	-	-	-
ANXA3	1.20382	-	-	-	-	-	-	-	-	1.26942	-	-	-	-	-	-	-0.37236	0.0273504	1.06922	-	-	-	-	-	-	-	-
SDK2	0.0853515	-	-	-	-	-	-	-	-	0.209326	-	-	-	-	-	-	-0.578797	0.0321779	-0.168996	-	-	-	-	-	-	-	-
TPRN	2.55067	-	-	-	-	-	-	-	-	2.52786	-	-	-	-	-	-	-0.118862	0.0419134	2.59745	-	-	-	-	-	-	-	-
CRCP	4.03339	-	-	-	-	-	-	-	-	4.01987	-	-	-	-	-	-	-0.100187	0.0486537	4.06112	-	-	-	-	-	-	-	-
CD74	-1.77182	-	-	-	-	-	-	-	-	-1.79767	-	-	-	-	-	-	-	-	-1.7188	-	-	-	-	-	-	-3.05859	0.000189131
